# Supplementary material for: Evolutionary Basis of High-Frequency Hearing in the Cochleae of Echolocators Revealed by Comparative Genomics
Source: Genome Biol Evol. 2019 Nov 15;12(1):3740–53. doi: 10.1093/gbe/evz250 (PMC7145703; doi:10.1093/gbe/evz250)
Supplement: evz250_Supplementary_Data [file evz250_supplementary_data.zip]

Archive with 6 entries (6 files):
- Figure S1.jpg
- Figure S2.pdf
- Figure S3.pdf
- Figure S4.jpg
- Figure S5.jpg
- Suppl legends proof.docx
